# Supplementary material for: Characterization of Intrinsic Radiation Sensitivity in a Diverse Panel of Normal, Cancerous and CRISPR-Modified Cell Lines
Source: Int J Mol Sci. 2023 Apr 26;24(9):7861. doi: 10.3390/ijms24097861 (PMC10178060; doi:10.3390/ijms24097861)
Supplement: Supplementary file 1 [file ijms-24-07861-s001.zip]

Archive with 8 entries (5 files):
- SI/
- SI/Cell characteristics and Radiation Responses.tsv
- SI/Characterization SI .pdf
- __MACOSX/
- __MACOSX/._SI
- __MACOSX/SI/
- __MACOSX/SI/._Cell characteristics and Radiation Responses.tsv
- __MACOSX/SI/._Characterization SI .pdf
