# Supplementary material for: Characterization of Intrinsic Radiation Sensitivity in a Diverse Panel of Normal, Cancerous and CRISPR-Modified Cell Lines
Source: Int J Mol Sci. 2023 Apr 26;24(9):7861. doi: 10.3390/ijms24097861 (PMC10178060; doi:10.3390/ijms24097861)
Supplement: Supplementary file 1 [file ijms-24-07861-s001.zip › SI/Cell characteristics and Radiation Responses.tsv]

# Dataset for "Characterization of intrinsic radiation sensitivity in a diverse panel of normal, cancerous and CRISPR modified cell lines"
# All cells irradiated with 225 kVp X-rays, at a dose rate of 0.59 Gy/min
# All uncertainties are standard deviation from n=3 biological replicates
Cell line�	Tissue	Cell line type	Gender	Ploidy	G1 Cells	S Cells	G2/M Cells	Plating Efficiency	SF2	Mean Inactivation Dose	Baseline DSBs	Induced DSBs	Residual DSBs	Survival Data (Dose response)	53BP1 Foci Data (Recovery time following 2 Gy)	Ploidy Uncertainty	G1 Cells Uncertainty	S Cells Uncertainty	G2/M Cells Uncertainty	Plating Efficiency Uncertainty	SF2 Uncertainty	Mean Inactivation Dose Uncertainty	Baseline DSBs Uncertainty	Induced DSBs Uncertainty	Residual DSBs Uncertainty
RPE-1	Retina	Normal	Female	1.94	58	13.3	28.7	32.5	0.39	1.95	0.9	26.2	2.4	0, 1.0, 0.0; 0.6, 0.9027942793333333, 0.08323289283286936; 1, 0.741114945, 0.07950591824562164; 2, 0.39744201100000004, 0.03655573246143518; 4, 0.12516304966666666, 0.04094819826061852; 6, 0.023126546, 0.005305539932822955; 8, 0.006564538666666665, 0.00039890517834985985;	0.5, 24.229999999999997, 0.21213203435596475; 2, 16.310000000000002, 0.6363961030678943; 5, 10.780000000000001, 0.537401153701776; 24, 1.38, 0.4242640687119287;	0.05	4	3.08	5.45	3.58	0.05	0.09	0.15	0.71	0.42
RPE-1 LIG4-/-	Retina	Genetically modified normal	Female	1.94	60.5	17.5	22	21.4	0.05	0.65	1.7	30.5	15.3	0, 1.0, 0.0; 0.6, 0.44605069, 0.04946643601895717; 1, 0.139419877, 0.0051508003795743265; 2, 0.050926961666666666, 0.01650080903555297; 4, 0.0021218733333333334, 0.001372929614075803;	0.5, 29, 1.979898987322331; 2, 28.060000000000002, 3.1395541084682717; 5, 22.65, 3.0122748878546934; 24, 17.09, 2.36173664916307;	0.05	3.27	4.13	4.69	1.44	0.01	0.03	0.12	1.98	2.36
RPE-1 ATM-/-	Retina	Genetically modified normal	Female	1.94	52.2	19	28.8	33	0.11	0.96	1.2	28.7	9.3	0, 1.0, 0.0; 0.6, 0.6789429306666667, 0.05112526467879356; 1, 0.4534036336666667, 0.06273062726064384; 2, 0.08633120266666666, 0.017322693124519936; 4, 0.0027358043333333333, 0.0009624901156668226;	0.5, 24.990000000000002, 5.6992806563635545; 2, 20.02, 2.036467529817259; 5, 14.25, 1.5132085117392122; 24, 9.29, 1.0606601717798212;	0.05	5.82	3.3	2.08	3.92	0.02	0.04	0.13	3.7	1.06
RPE-1 PRKDC-/-	Retina	Genetically modified normal	Female	1.94	62	15.3	22.7	27.4	0.26	1.45	2.5	30.3	7.6	0, 1.0, 0.0; 0.6, 0.674756568, 0.04737967065693716; 1, 0.511051671, 0.06048763457994358; 2, 0.22915369899999996, 0.02653162503239085; 4, 0.061569560999999995, 0.008023413412254226; 6, 0.008029726333333334, 0.00050674261195634;	0.5, 29.509999999999998, 1.8526197667087552; 2, 25.2, 0.4525483399593908; 5, 20.965, 2.8779245994292486; 24, 7.630000000000001, 0.21213203435596412;	0.05	1.36	3.33	3.43	4.67	0.02	0.05	0.22	1.85	0.22
RPE-1 DCLRE1C-/-	Retina	Genetically modified normal	Female	1.94	60.2	15.9	23.9	33.2	0.33	1.63	1.9	26.4	2.8	0, 1.0, 0.0; 0.6, 0.7855847413333333, 0.022473306470722716; 1, 0.677667359, 0.02085259278744057; 2, 0.287682494, 0.011448348580547493; 4, 0.05887704366666666, 0.012491968653142076; 6, 0.0055653610000000004, 0.0021172395697603517;	0.5, 23.805, 0.6434671708797584; 2, 21.189999999999998, 1.3435028842544419; 5, 11.1, 0.8485281374238566; 24, 2.39, 0.3535533905932738;	0.05	4.06	3.82	2.33	3.22	0.04	0.03	0.12	0.64	0.35
RPE-1 TP53/BRCA1-/-	Retina	Genetically modified normal	Female	1.94	54.6	18.4	27	26.1	0.31	1.67	4.4	27.4	7.6	0, 1.0, 0.0; 0.6, 0.621136389, 0.09166046285843926; 1, 0.40428218099999996, 0.03956122048328021; 2, 0.25694542266666665, 0.013307366417818057; 4, 0.10976199333333332, 0.0070834352873373726; 6, 0.03216911633333333, 0.004112570216073194; 8, 0.008030743666666666, 0.0022471222055512096;	0.5, 29.2945204, 0.7177422328610191; 2, 25.42, 2.8284271247461903; 5, 22.78, 3.7900923471599026; 24, 7.630000000000001, 0.9475230867899742;	0.05	2.16	3.38	1.87	3.08	0.04	0.04	0.13	0.72	0.95
RPE-1 FANCD2-/-	Retina	Genetically modified normal	Female	1.94	58.8	16.5	24.7	32.8	0.4	2.02	2.3	25.1	2.9	0, 1.0, 0.0; 0.6, 0.8414823583333334, 0.008930107395489517; 1, 0.7660447953333334, 0.02203486059098871; 2, 0.35883253133333337, 0.03838570391918243; 4, 0.13227119666666667, 0.028443277633213693; 6, 0.03943142433333333, 0.009525277459400452; 8, 0.0051741036666666665, 0.002136337668279604;	0.5, 25.12, 0.933380951166243; 2, 20.11, 0.8343860018001259; 5, 18.12, 1.216223663640861; 24, 2.9400000000000004, 0.3676955262170047;	0.05	2.29	4.26	3.33	2.75	0.06	0.06	0.15	0.93	0.37
RPE-1 BAX-/-	Retina	Genetically modified normal	Female	1.94	60.7	15.8	23.5	30.7	0.41	2.05	0.9	26.3	1.9	0, 1.0, 0.0; 0.6, 0.8969014916666667, 0.00865440590243527; 1, 0.8304289323333333, 0.020021892869742493; 2, 0.44040115533333335, 0.09181516664333696; 4, 0.121623415, 0.012282344928779882; 6, 0.034553717666666664, 0.005687035130653435; 8, 0.009977457, 0.0010101214899887042;	0.5, 24.03, 2.276883835420682; 2, 19.205, 2.199102089490165; 5, 11.600000000000001, 1.8384776310850068; 24, 1.48, 0.9050966799187811;	0.05	2.11	4.36	2.53	3.61	0.05	0.1	0.15	2.28	0.91
RPE-1 TP53-/-	Retina	Genetically modified normal	Female	1.94	58.9	11.7	29.3	37.3	0.48	2.36	2.7	27.1	3.1	0, 1.0, 0.0; 0.6, 0.9270710326666666, 0.031300615984263515; 1, 0.819572254, 0.054511132329181276; 2, 0.38990154866666665, 0.06336249179490637; 4, 0.17840625833333332, 0.0481491301628465; 6, 0.06254535966666668, 0.01629756390954594; 8, 0.013156054666666667, 0.0052090926513167655;	0.5, 27.47, 1.456639969244287; 2, 20.86, 1.0182337649086268; 5, 15.65, 1.2020815280171302; 24, 3.11, 0.4384062043356595;	0.05	2.71	1.17	3.38	3.69	0.06	0.11	0.25	1.45	0.44
H441	Lung	Cancer	Male	2.33	57.1	9.1	33.8	10	0.27	1.54	6.3	30.1	2.8	0, 1.0, 0.0; 0.6, 0.64484127, 0.07388708774636273; 1, 0.49578373000000003, 0.08507667507542065; 2, 0.23194444433333336, 0.006364688428846792; 4, 0.06369047633333334, 0.014322868574439977; 6, 0.028174603333333336, 0.010868529982110431; 8, 0.004246031666666667, 0.0026435094558197314;	0.5, 28.240000000000002, 2.4607315985291858; 2, 20.82, 0.3394112549695431; 5, 14.52, 0.7071067811865476; 24, 3.1, 0.5656854249492351;	0.42	3.01	1.1	1.96	4.37	0.06	0.06	0.35	2.46	0.56
H23	Lung	Cancer	Male	3.05	59	11.1	29.9	26.1	0.53	2.44	2.1	25.5	0.7	0, 1.0, 0.0; 0.6, 0.6776857399999999, 0.02571283093431935; 1, 0.6028693526666666, 0.017140287179946725; 2, 0.3557609056666666, 0.007953254964768616; 4, 0.14236781733333334, 0.010663047483379054; 6, 0.07921939166666667, 0.003971291507393702; 8, 0.004120139333333333, 0.0006319719114805129;	0.5, 21.71, 4.907321061434621; 2, 11.600000000000001, 2.5455844122715634; 5, 5.7, 0.16970562748477155; 24, 0.32, 0.19798989873223327;	0.36	8.73	6.51	3.99	3.7	0.13	0.02	0.37	4.9	0.2
H1792	Lung	Cancer	Male	2.5	59.5	13.7	26.8	34.9	0.56	2.72	2.9	29.5	1.1	0, 1.0, 0.0; 0.6, 0.8839345569999999, 0.05159471316197103; 1, 0.7695437666666667, 0.08750117510224312; 2, 0.470264807, 0.07010365256118997; 4, 0.29174633533333333, 0.07544587048444668; 6, 0.07406696466666667, 0.009148378285205818; 8, 0.022514547, 0.007007342359032345;	0.5, 25.380000000000003, 0.7919595949289339; 2, 13.469999999999999, 0.2969848480983499; 5, 7.18, 0.6788225099390857; 24, 0.53, 0.12727922061357852;	0.55	3.58	1.88	2.63	5.47	0.07	0.14	0.12	0.79	0.13
H460	Lung	Cancer	Male	2.32	64.4	12.5	23.1	65.3	0.63	2.79	3.8	28.1	0.1	0, 1.0, 0.0; 0.6, 0.9318007913333334, 0.019504490846088626; 1, 0.8776742963333333, 0.02157296393382347; 2, 0.5226278393333333, 0.018810453482853116; 4, 0.260430686, 0.03159109996527124; 6, 0.045762663333333335, 0.01004338255919291; 8, 0.005680418, 0.0005065980984103669;	0.5, 26.08, 4.214356415871825; 2, 19.04, 3.1395541084682925; 5, 12.14, 0.08485281374238515; 24, 0.41000000000000003, 0.834386001800126;	0.38	3.4	2.77	4.29	2.87	0.05	0.05	0.22	4.21	0.83
SW1573	Lung	Cancer	Female	3.29	59.4	14.8	25.8	58.4	0.71	3.21	3.3	27.2	1.9	0, 1.0, 0.0; 0.6, 0.9722573440000001, 0.05538825805685581; 1, 0.8745852049999999, 0.027969619742650997; 2, 0.568743826, 0.03643742961761386; 4, 0.294828174, 0.0285885217708882; 6, 0.10749445966666667, 0.0007227234235697122; 8, 0.012597239333333335, 0.003762142226769255;	0.5, 24.78, 4.440630585851519; 2, 16.58, 0.0; 5, 10.25, 0.5515432893255079; 24, 1.8599999999999999, 0.9050966799187815;	0.54	4.94	3.75	7.95	3.42	0.07	0.06	0.37	4.44	0.9
A549	Lung	Cancer	Male	2.57	62.9	11.7	25.4	63.3	0.67	3.4	1.2	30.2	1.2	0, 1.0, 0.0; 0.6, 0.9642667283333334, 0.05346871295241169; 1, 0.8572336823333333, 0.03832545825438325; 2, 0.5071276683333333, 0.0022783108305001686; 4, 0.33802456233333333, 0.025577414562319954; 6, 0.20845535699999998, 0.020242524581557234; 8, 0.049700892999999996, 0.00502676808059582;	0.5, 25.259999999999998, 0.509116882454316; 2, 12.96, 0.6222539674441624; 5, 6.199999999999999, 0.14142135623730964; 24, 0.61, 0.21213203435596434;	0.62	5.97	2.25	6.52	4.7	0.07	0.05	0.17	0.51	0.21
C42B	Prostate	Cancer	Male	2.76	64.3	10.1	25.6	9.9	0.37	1.88	6	30.5	0.8	0, 1.0, 0.0; 0.6, 0.823550848, 0.05685216566795987; 1, 0.600828389, 0.05144093796329856; 2, 0.3497775056666667, 0.13026323040124257; 4, 0.10616579366666666, 0.048678023277581604; 6, 0.027759461666666665, 0.0062308144859085915; 8, 0.00426928, 0.0020754549806297896;	0.5, 27.42, 2.913279938488577; 2, 18.57, 3.2102647865869223; 5, 10.11, 0.2969848480983499; 24, 0.73, 0.7495331880577406;	0.48	3.3	3.13	3.41	1.48	0.06	0.16	0.39	2.91	0.75
PC-3	Prostate	Cancer	Male	3.95	62.4	13.9	23.7	46.3	0.51	2.31	5.6	30.7	0.8	0, 1.0, 0.0; 0.6, 0.8962714250000001, 0.04163037988541211; 1, 0.8517024073333334, 0.04179518293348141; 2, 0.4673332106666666, 0.022433373725632637; 4, 0.14397883533333333, 0.012322343820150626; 6, 0.031354592, 0.01024936709074902; 8, 0.003179818666666667, 0.0008789694899012898;	0.5, 28.02, 1.4707821048680176; 2, 19.47, 1.8526197667087552; 5, 11.59, 0.5232590180780453; 24, 0.88, 0.7636753236814714;	0.41	3.77	2.12	3.63	7.02	0.05	0.04	0.41	1.47	0.76
22RV1	Prostate	Cancer	Male	2.12	48.5	13.5	38	45.1	0.59	2.65	2.5	21.2	0.5	0, 1.0, 0.0; 0.6, 0.9486094233333334, 0.011420429251096317; 1, 0.8037830710000001, 0.03054141196481022; 2, 0.4961498186666667, 0.021055787960760682; 4, 0.2563051353333333, 0.01719666832630792; 6, 0.036771294, 0.004308532617174088; 8, 0.0055864193333333345, 0.0025036150613076155;	0.5, 18.990000000000002, 1.9657568516986004; 2, 16.61, 2.078893936688448; 5, 8.89, 2.333452377915599; 24, 0.11, 0.07071067811865477;	0.35	9.47	3.26	9.95	4.79	0.07	0.04	0.21	1.96	0.07
LNCAP	Prostate	Cancer	Male	3.79	66.3	10.5	23.2	4.3	0.67	2.93	5.8	23.1	1.9	0, 1.0, 0.0; 0.6, 0.9246119306666666, 0.03261416951240169; 1, 0.6125357343333334, 0.006368791205880228; 2, 0.5736443103333334, 0.07040542262806149; 4, 0.14272731166666666, 0.024682827289855675; 6, 0.09956349533333335, 0.013019797039964962; 8, 0.003858834, 0.0022674351096322472;	0.5, 22.475, 1.449568901432423; 2, 14.9535, 1.2537003230437485; 5, 12.2299, 1.5982027468378341; 24, 2.136, 0.27718585822512654;	0.41	4.83	1.43	5.02	1.15	0.19	0.09	0.11	1.45	0.28
DU145	Prostate	Cancer	Male	2.33	60.6	13.2	26.2	40.4	0.65	3.12	6.7	22.6	0.9	0, 1.0, 0.0; 0.6, 0.9076497586666665, 0.04082885085089236; 1, 0.8116224869999998, 0.0701897186737957; 2, 0.5135698193333332, 0.037156034243353966; 4, 0.34759571266666667, 0.0658394106334807; 6, 0.14466980200000001, 0.02931143274806286; 8, 0.06325132266666667, 0.01966379638910631;	0.5, 20.82, 0.3676955262170044; 2, 14.93, 3.2385490578343887; 5, 9.32, 1.6687720036002491; 24, 1.03, 0.38183766184073614;	0.14	4.03	1.37	2.94	7.18	0.06	0.12	0.67	0.37	0.38
MRC5	Lung	Normal	Male	2.06	63	10.3	26.7	13.9	0.22	1.31	1.7	28.1	1.5	0, 1.0, 0.0; 0.6, 0.754077875, 0.03302543151054839; 1, 0.4063986646666667, 0.0363959454251633; 2, 0.16193945133333332, 0.028492386920183303; 4, 0.05241879033333333, 0.013714370541097736; 6, 0.010075693000000002, 0.0024889427280423712; 8, 0.002285018, 0.0015521294295602413;	0.5, 23.880000000000003, 2.7152900397563426; 2, 13.239999999999998, 0.2828427124746193; 5, 6.5, 2.6021529547664937; 24, 1.1199999999999999, 0.367695526217005;	0.04	4	2.48	3.63	1.08	0.04	0.04	0.31	2.71	0.37
AGO1522	Skin	Normal	Male	2.03	65.6	9.4	25	27.5	0.37	1.8	2.3	23.8	1.6	0, 1.0, 0.0; 0.6, 0.8475480893333334, 0.02116184339942775; 1, 0.6917276586666667, 0.03901727577332161; 2, 0.2504266623333333, 0.07022256875643114; 4, 0.098621477, 0.021865407832607854; 6, 0.0077774413333333335, 0.0015965920689447674; 8, 0.0005542886666666666, 0.0003479199092454086;	0.5, 20.869999999999997, 4.030508652763349; 2, 14.61, 2.2203152929257595; 5, 7.02, 2.008183258569797; 24, 1.65, 0.5798275605729696;	0.38	9.77	3.32	7.83	3.71	0.07	0.09	0.37	4.03	0.58
MCF10A	Breast	Normal	Female	2.05	58.7	10.2	31.1	11.6	0.42	2.27	5.4	25.8	2	0, 1.0, 0.0; 0.6, 0.9223283059999999, 0.05134032067494722; 1, 0.8249919286666666, 0.06661439837944877; 2, 0.3822413633333334, 0.031733110906332615; 4, 0.13945966533333334, 0.02357750458421251; 6, 0.06180987966666666, 0.016349268711046198; 8, 0.009868318000000001, 0.002572335244864285;	0.5, 23.3673, 1.0079100059033046; 2, 16.95665, 0.7401286678679603; 5, 9.91827, 1.2137770741779565; 24, 2.076724845, 0.645906470071747;	0.28	9.41	1.72	9.39	1.76	0.06	0.07	0.15	1.01	0.65
PNT1A	Prostate	Normal	Male	2.06	62.2	12.1	25.7	30.5	0.54	2.55	3.6	26.5	2.9	0, 1.0, 0.0; 0.6, 0.8921015593333333, 0.038259354747290225; 1, 0.760514494, 0.047499302599571205; 2, 0.5063182860000001, 0.12037889207518272; 4, 0.19124714733333334, 0.06781469102525571; 6, 0.067792116, 0.024926914550384715; 8, 0.010946236, 0.0027483504402626676;	0.5, 22.937665000000003, 2.096338260980323; 2, 16.303890000000003, 0.44704704920175925; 5, 7.543768999999999, 1.5563858660120313; 24, 3.1171499999999996, 0.3717260348697681;	0.33	1.61	2.04	0.96	6.34	0.07	0.17	0.41	2.09	0.37
RWPE1	Prostate	Normal	Male	2.2	69.2	11.7	19.1	20.6	0.56	2.57	5	23.4	0.6	0, 1.0, 0.0; 0.6, 0.8356495996666666, 0.0316439497983536; 1, 0.7011382296666667, 0.045461472665216725; 2, 0.41135430633333336, 0.050720245710207716; 4, 0.217855899, 0.029749797573194563; 6, 0.06396539266666666, 0.017587066576268715; 8, 0.0071622629999999994, 0.0014675194117544066;	0.5, 21.549999999999997, 4.2567828227430375; 2, 14.53, 2.1354624791833756; 5, 8.98, 2.2627416997969467; 24, 0.56, 0.9899494936611666;	0.08	5.96	2.82	3.64	1.75	0.07	0.08	0.4	4.25	0.99
WPMY1	Prostate	Normal	Male	2.98	49.2	15.1	35.7	20.8	0.69	3.22	6.3	29.7	2	0, 1.0, 0.0; 0.6, 0.9849689593333334, 0.06490625171864403; 1, 0.859936913, 0.010082797863969137; 2, 0.5833626553333333, 0.04754643279154641; 4, 0.34292898, 0.0761820007464209; 6, 0.10595740466666666, 0.007998471777766636; 8, 0.020793373333333334, 0.002795641588751737;	0.5, 26.83, 3.634528855298852; 2, 18.21, 1.1737972567696688; 5, 10.66, 0.6788225099390862; 24, 1.98, 0.7636753236814712;	0.25	6.11	2.71	3.8	3.26	0.05	0.12	0.29	3.63	0.76
PNT2	Prostate	Normal	Male	2.18	47.7	12.4	39.9	44.4	0.65	3.43	1.5	27	1.9	0, 1.0, 0.0; 0.6, 0.9318404136666666, 0.022053341662843187; 1, 0.850833518, 0.02140101831344578; 2, 0.615405818, 0.02787415586177784; 4, 0.3607538346666667, 0.020643793716758774; 6, 0.15878824033333333, 0.0305562310330759; 8, 0.03563444933333333, 0.009424288053575843;	0.5, 23.44, 0.7353910524340088; 2, 16.61, 1.598061325481596; 5, 7.66, 1.7253405460951792; 24, 2.09, 0.8626702730475896;	0.52	2.18	1.06	2.33	2.26	0.06	0.06	0.09	0.74	0.86
